# Supplementary material for: Assessment of the Vaccination Program against Cystic Echinococcosis in Sheep in the Pehuenche Community of Central Chile
Source: Animals (Basel). 2022 Mar 8;12(6):679. doi: 10.3390/ani12060679 (PMC8944607; doi:10.3390/ani12060679)
Supplement: Supplementary file 1 [file animals-12-00679-s001.zip]

Archive with 1 entries (1 files):
- animals-1557842-supplementary.xlsx
