# Supplementary material for: Assessment of the Vaccination Program against Cystic Echinococcosis in Sheep in the Pehuenche Community of Central Chile
Source: Animals (Basel). 2022 Mar 8;12(6):679. doi: 10.3390/ani12060679 (PMC8944607; doi:10.3390/ani12060679)
Supplement: Supplementary file 1 [file animals-12-00679-s001.zip › animals-1557842-supplementary.xlsx]

## Sheet: Hoja1
Table S1. Raw data of sheep examined for the presence and abundance of hydatid cysts in the Alto Biobío commune. 2020
ID	locality	h	Oil type 0 - Lyophilized type 1	Number of vaccinationsd administered	Time in program (d)	booster 1 month	age first dose (m)	abundance large cysts	presence large cysts	fertile cyst
156	RALCO LEPOY	19	1	3	706	0	6	0	0	0
7	RALCO LEPOY	19	0	4	1148	0	4	0	0	0
158	RALCO LEPOY	19	1	4	685	0	7	4	1	0
153	RALCO LEPOY	19	1	4	707	0	6	41	1	0
199	RALCO LEPOY	19	1	2	383	0	4	0	0	0
157	RALCO LEPOY	19	1	4	783	0	3	1	1	0
5	RALCO LEPOY	19	0	4	1150	0	4	0	0	0
2	RALCO LEPOY	19	0	4	1153	0	4	0	0	0
159	RALCO LEPOY	19	1	4	685	0	7	23	1	1
6	RALCO LEPOY	19	0	4	1149	0	4	6	1	0
152	RALCO LEPOY	19	1	4	707	0	6	2	1	0
200	RALCO LEPOY	19	1	1	24	0	4	0	0	0
151	RALCO LEPOY	19	1	4	707	0	6	7	1	0
4	RALCO LEPOY	19	0	4	1153	0	4	33	1	0
124	RALCO LEPOY	19	1	4	723	1	5	14	1	0
155	RALCO LEPOY	19	1	4	707	0	6	0	0	0
154	RALCO LEPOY	19	1	4	707	0	6	9	1	0
160	RALCO LEPOY	19	1	4	706	0	6	0	0	0
162	RALCO LEPOY	19	1	4	673	0	7	5	1	0
95	RALCO LEPOY	19	1	4	629	1	8	0	0	0
148	RALCO LEPOY	19	1	4	708	1	6	1	1	0
123	RALCO LEPOY	19	1	4	723	1	5	3	1	0
3	RALCO LEPOY	19	0	4	1153	0	4	12	1	0
149	RALCO LEPOY	19	1	4	708	1	6	5	1	0
125	RALCO LEPOY	19	1	4	721	1	5	9	1	0
150	RALCO LEPOY	19	1	4	707	0	6	3	1	0
147	RALCO LEPOY	19	1	4	709	1	6	3	1	0
106	CALLAQUI	19	1	4	695	1	6	0	0	0
64	CALLAQUI	19	1	2	491	0	2	0	0	0
110	CALLAQUI	19	1	4	669	1	7	0	0	0
111	CALLAQUI	19	1	4	678	1	7	0	0	0
143	CAUÑICU	19	0	4	798	0	3	0	0	0
10	CAUÑICU	19	0	4	789	0	4	6	1	0
144	CAUÑICU	19	0	4	798	0	3	0	0	0
140	CAUÑICU	19	1	2	302	0	7	0	0	0
11	CAUÑICU	19	0	3	789	0	4	0	0	0
108	CLUSTER TRAPATRAPA	19	1	4	676	1	7	6	1	0
58	CLUSTER TRAPATRAPA	19	0	4	1140	0	3	2	1	0
62	CLUSTER TRAPATRAPA	19	1	3	620	0	9	8	1	1
141	CLUSTER TRAPATRAPA	19	1	3	708	0	6	0	0	0
128	CLUSTER TRAPATRAPA	19	0	4	799	0	3	3	1	0
70	CLUSTER TRAPATRAPA	19	0	4	799	0	3	0	0	0
71	CLUSTER TRAPATRAPA	19	0	3	819	0	3	2	1	0
25	CLUSTER TRAPATRAPA	19	0	4	1115	0	4	3	1	0
126	CLUSTER TRAPATRAPA	19	0	4	790	0	3	0	0	0
27	CLUSTER TRAPATRAPA	19	0	4	1161	0	3	5	1	0
97	CLUSTER TRAPATRAPA	19	1	4	634	1	8	6	1	0
93	CLUSTER TRAPATRAPA	19	1	4	686	1	6	2	1	0
92	CLUSTER TRAPATRAPA	19	1	4	722	1	5	0	0	0
99	CLUSTER TRAPATRAPA	19	0	4	799	0	3	2	1	0
37	CLUSTER TRAPATRAPA	19	0	4	1152	0	3	14	1	1
142	CLUSTER TRAPATRAPA	19	1	4	706	1	6	4	1	0
75	CLUSTER TRAPATRAPA	19	1	4	651	1	7	1	1	0
132	CLUSTER TRAPATRAPA	19	0	4	794	0	3	0	0	0
139	CLUSTER TRAPATRAPA	19	0	4	790	0	3	1	1	0
145	CLUSTER TRAPATRAPA	19	1	4	692	1	6	0	0	0
89	CLUSTER TRAPATRAPA	19	0	4	793	0	3	0	0	0
35	CLUSTER TRAPATRAPA	19	0	4	1143	0	3	3	1	0
24	CLUSTER TRAPATRAPA	19	0	5	1115	1	4	7	1	0
48	CLUSTER TRAPATRAPA	19	0	4	1138	0	3	0	0	0
82	CLUSTER TRAPATRAPA	19	1	4	722	1	5	1	1	0
84	CLUSTER TRAPATRAPA	19	1	4	714	0	5	60	1	1
198	CLUSTER TRAPATRAPA	19	1	3	356	0	12	5	1	1
45	CLUSTER TRAPATRAPA	19	0	4	1149	0	3	12	1	0
52	CLUSTER TRAPATRAPA	19	0	4	1143	0	3	10	1	0
36	CLUSTER TRAPATRAPA	19	0	4	1169	0	3	11	1	0
28	CLUSTER TRAPATRAPA	19	0	4	1168	0	3	0	0	0
40	CLUSTER TRAPATRAPA	19	0	4	1155	0	3	1	1	0
189	CLUSTER TRAPATRAPA	19	0	4	786	0	3	33	1	1
74	CLUSTER TRAPATRAPA	19	0	4	819	0	2	0	0	0
44	CLUSTER TRAPATRAPA	19	0	4	1152	0	3	2	1	0
26	CLUSTER TRAPATRAPA	19	0	4	1115	0	4	3	1	0
91	CLUSTER TRAPATRAPA	19	1	4	670	1	7	2	1	0
87	CLUSTER TRAPATRAPA	19	1	4	678	1	7	6	1	0
63	CLUSTER TRAPATRAPA	19	1	3	620	0	9	3	1	0
135	CLUSTER TRAPATRAPA	19	0	3	797	0	3	0	0	0
39	CLUSTER TRAPATRAPA	19	0	4	1155	0	3	0	0	0
133	CLUSTER TRAPATRAPA	19	0	4	794	0	3	0	0	0
61	CLUSTER TRAPATRAPA	19	1	3	620	0	9	3	1	0
130	CLUSTER TRAPATRAPA	19	1	4	714	1	5	2	1	0
83	CLUSTER TRAPATRAPA	19	1	4	722	1	5	2	1	0
47	CLUSTER TRAPATRAPA	19	0	4	1144	0	3	28	1	1
30	CLUSTER TRAPATRAPA	19	0	4	1154	0	3	6	1	0
34	CLUSTER TRAPATRAPA	19	0	3	1144	0	3	3	1	0
96	CLUSTER TRAPATRAPA	19	0	3	800	0	3	3	1	0
138	CLUSTER TRAPATRAPA	19	0	4	790	0	3	0	0	0
55	CLUSTER TRAPATRAPA	19	0	3	826	0	2	0	0	0
76	CLUSTER TRAPATRAPA	19	0	4	784	0	3	0	0	0
146	CLUSTER TRAPATRAPA	19	1	4	692	1	6	1	1	0
29	CLUSTER TRAPATRAPA	19	0	4	1160	0	3	0	0	0
51	CLUSTER TRAPATRAPA	19	0	4	1143	0	3	3	1	0
38	CLUSTER TRAPATRAPA	19	0	4	1152	0	3	0	0	0
94	CLUSTER TRAPATRAPA	19	1	4	686	1	6	0	0	0
41	CLUSTER TRAPATRAPA	19	0	4	1155	0	3	3	1	0
59	CLUSTER TRAPATRAPA	19	0	3	1140	0	3	0	0	0
136	CLUSTER TRAPATRAPA	19	0	4	826	0	2	0	0	0
134	CLUSTER TRAPATRAPA	19	0	4	788	0	3	0	0	0
21	CLUSTER TRAPATRAPA	19	0	4	1174	0	3	1	1	0
22	CLUSTER TRAPATRAPA	19	0	4	1172	0	3	0	0	0
129	CLUSTER TRAPATRAPA	19	0	4	790	0	3	0	0	0
81	CLUSTER TRAPATRAPA	19	1	4	722	1	5	1	1	0
101	CLUSTER TRAPATRAPA	19	0	3	799	0	3	8	1	0
85	CLUSTER TRAPATRAPA	19	1	4	714	0	5	11	1	0
43	CLUSTER TRAPATRAPA	19	0	4	1152	0	3	2	1	0
88	CLUSTER TRAPATRAPA	19	1	4	678	1	7	59	1	1
197	CLUSTER TRAPATRAPA	19	1	3	429	0	7	0	0	0
77	CLUSTER TRAPATRAPA	19	1	4	679	1	7	1	1	0
98	CLUSTER TRAPATRAPA	19	1	4	634	1	8	0	0	0
102	CLUSTER TRAPATRAPA	19	1	4	688	1	6	15	1	0
100	CLUSTER TRAPATRAPA	19	0	3	799	0	3	5	1	0
191	CLUSTER TRAPATRAPA	19	1	3	606	0	9	1	1	0
73	CLUSTER TRAPATRAPA	19	0	4	819	0	2	1	1	0
109	CLUSTER TRAPATRAPA	19	1	4	676	1	7	1	1	0
23	CLUSTER TRAPATRAPA	19	0	4	1169	0	3	0	0	0
50	CLUSTER TRAPATRAPA	19	0	4	1143	0	3	12	1	1
80	CLUSTER TRAPATRAPA	19	1	4	722	1	5	0	0	0
137	CLUSTER TRAPATRAPA	19	0	4	792	0	3	0	0	0
86	CLUSTER TRAPATRAPA	19	1	4	714	0	5	6	1	0
42	CLUSTER TRAPATRAPA	19	0	4	1155	0	3	4	1	0
72	CLUSTER TRAPATRAPA	19	0	4	1118	0	4	0	0	0
127	CLUSTER TRAPATRAPA	19	0	4	799	0	3	0	0	0
195	CLUSTER TRAPATRAPA	19	1	4	688	1	7	0	0	0
49	CLUSTER TRAPATRAPA	19	0	4	1143	0	3	23	1	0
131	CLUSTER TRAPATRAPA	19	0	4	796	0	3	1	1	0
90	CLUSTER TRAPATRAPA	19	0	4	793	0	3	0	0	0
190	CLUSTER TRAPATRAPA	19	1	3	606	0	9	2	1	0
60	CLUSTER TRAPATRAPA	19	0	4	1140	0	3	5	1	0
120	EL BARCO	19	1	4	638	1	8	4	1	0
119	EL BARCO	19	1	4	638	1	8	0	0	0
54	EL BARCO	19	0	4	1112	0	4	15	1	1
166	EL BARCO	19	1	4	663	0	7	0	0	0
171	EL BARCO	19	1	4	659	1	7	4	1	0
164	EL BARCO	19	1	4	664	0	7	2	1	0
170	EL BARCO	19	1	4	659	1	7	0	0	0
167	EL BARCO	19	1	4	663	0	7	3	1	0
172	El BARCO	19	1	4	658	1	7	0	0	0
173	El BARCO	19	1	4	658	1	7	0	0	0
121	EL BARCO	19	1	4	638	1	8	3	1	0
165	EL BARCO	19	1	4	664	0	7	0	0	0
168	EL BARCO	19	1	4	660	0	7	1	1	0
169	EL BARCO	19	1	4	659	1	7	0	0	0
179	EL BARCO	19	1	4	639	1	8	5	1	0
177	GUALLALÍ	19	1	4	647	1	8	0	0	0
53	GUALLALÍ	19	0	4	1125	0	4	0	0	0
9	GUALLALÍ	19	0	4	1147	0	4	40	1	1
122	GUALLALÍ	19	1	3	637	0	8	0	0	0
174	GUALLALÍ	19	1	3	649	0	8	3	1	1
56	GUALLALÍ	19	1	4	705	0	6	0	0	0
182	GUALLALÍ	19	1	4	636	1	8	0	0	0
161	GUALLALÍ	19	1	3	631	0	8	0	0	0
8	GUALLALÍ	19	0	4	1147	0	4	9	1	0
163	GUALLALÍ	19	1	3	631	0	8	0	0	0
175	GUALLALÍ	19	1	4	647	1	8	0	0	0
176	GUALLALÍ	19	1	4	647	1	8	1	1	0
65	GUALLALÍ	19	1	3	602	0	9	1	1	0
180	GUALLALÍ	19	1	3	637	0	8	1	1	1
57	GUALLALÍ	19	0	4	784	0	3	3	1	0
69	GUALLALÍ	19	0	4	784	0	3	0	0	0
178	GUALLALÍ	19	1	4	647	1	8	0	0	0
181	GUALLALÍ	19	1	4	637	1	8	0	0	0
68	MALLA MALLA	19	1	3	657	0	7	2	1	0
67	MALLA MALLA	19	0	4	1141	0	3	34	1	0
187	MALLA MALLA	19	1	4	710	0	6	1	1	0
183	MALLA MALLA	19	1	4	659	1	7	0	0	0
196	MALLA MALLA	19	1	4	679	0	6	15	1	1
192	MALLA MALLA	19	1	4	679	0	7	1	1	0
194	MALLA MALLA	19	1	4	678	0	7	0	0	0
33	MALLA MALLA	19	0	4	1149	0	3	0	0	0
46	MALLA MALLA	19	0	4	1147	0	3	5	1	0
66	MALLA MALLA	19	0	4	1141	0	3	0	0	0
31	MALLA MALLA	19	0	4	1149	0	3	1	1	0
79	MALLA MALLA	19	1	4	671	0	7	2	1	0
193	MALLA MALLA	19	1	4	679	0	7	0	0	0
78	MALLA MALLA	19	1	4	671	0	7	0	0	0
188	MALLA MALLA	19	1	4	631	1	8	0	0	0
32	MALLA MALLA	19	0	4	1149	0	3	2	1	0
184	MALLA MALLA	19	1	4	659	1	7	0	0	0
185	MALLA MALLA	19	1	4	657	1	7	2	1	0
186	MALLA MALLA	19	1	4	657	1	7	11	1	1
105	PITRIL	19	1	4	723	1	5	0	0	0
12	PITRIL	19	0	4	1144	0	4	1	1	0
103	PITRIL	19	1	4	723	1	5	0	0	0
107	PITRIL	19	1	4	721	1	5	1	1	0
104	PITRIL	19	1	4	723	1	5	0	0	0
20	QUEPUCA RALCO	19	0	4	1146	0	4	22	1	1
19	QUEPUCA RALCO	19	0	4	1146	0	4	0	0	0
18	QUEPUCA RALCO	19	0	4	1146	0	4	2	1	0
16	QUEPUCA RALCO	19	0	4	1146	0	4	4	1	0
117	QUEPUCA RALCO	19	1	4	722	0	5	0	0	0
13	QUEPUCA RALCO	19	0	4	1146	0	4	0	0	0
115	QUEPUCA RALCO	19	1	4	724	0	5	0	0	0
15	QUEPUCA RALCO	19	0	5	1146	0	4	0	0	0
14	QUEPUCA RALCO	19	0	4	1146	0	4	9	1	0
112	QUEPUCA RALCO	19	1	4	725	0	5	0	0	0
114	QUEPUCA RALCO	19	1	2	724	0	5	0	0	0
17	QUEPUCA RALCO	19	0	4	1146	0	4	0	0	0
113	QUEPUCA RALCO	19	1	4	724	0	5	0	0	0
1	QUEPUCA RALCO	19	0	4	1155	0	4	0	0	0
118	QUEPUCA RALCO	19	1	3	636	0	8	4	1	0
116	QUEPUCA RALCO	19	1	4	722	0	5	0	0	0
